# Supplementary material for: A microRNA/Runx1/Runx2 network regulates prostate tumor progression from onset to adenocarcinoma in TRAMP mice
Source: Oncotarget. 2016 Sep 13;7(43):70462–74. doi: 10.18632/oncotarget.11992 (PMC5342565; doi:10.18632/oncotarget.11992)
Supplement: Supplementary file 2 [file oncotarget-07-70462-s002.xlsx]

## Sheet: List A
Table S1: Gene List A as indicated in Fig. 4. Genes within the interaction networks of miR-23b-5p, miR-139-5p, miR-205-5p, miR-221-3p, miR-375-3p, miR-382-5p, and miR-384-5p as identified in IPA (www.ingenuity.com).
Entrez Gene ID	Associated Gene Name
11303	Abca1
11350	Abl1
11363	Acadl
11364	Acadm
11423	Ache
11431	Acp1
11464	Actc1
11475	Acta2
11477	Acvr1
11481	Acvr2b
11484	Aspa
11488	Adam11
11491	Adam17
11496	Adam22
11500	Adam7
11502	Adam9
11512	Adcy6
11517	Adcyap1r1
11541	Adora2b
11550	Adra1d
11551	Adra2a
11552	Adra2b
11554	Adrb1
11569	Aebp2
11601	Angpt2
11622	Ahr
11624	Ahrr
11647	Alpl
11651	Akt1
11657	Alb
11666	Abcd1
11695	Alx4
11698	Ambn
11733	Ank1
11739	Slc25a4
11745	Anxa3
11749	Anxa6
11757	Prdx3
11764	Ap1b1
11765	Ap1g1
11771	Ap2a1
11775	Ap3b2
11777	Ap3s1
11781	Ap4m1
11783	Apaf1
11787	Apbb2
11793	Atg5
11799	Birc5
11800	Api5
11804	Aplp2
11819	Nr2f2
11826	Aqp1
11828	Aqp3
11835	Ar
11839	Areg
11843	Arf4
11845	Arf6
11848	Rhoa
11852	Rhob
11858	Rnd2
11861	Arl4a
11863	Arnt
11878	Arx
11908	Atf1
11911	Atf4
11928	Atp1a1
11931	Atp1b1
11941	Atp2b2
11949	Atp5c1
11977	Atp7a
11982	Atp10a
11991	Hnrnpd
12006	Axin2
12013	Bach1
12014	Bach2
12020	Nkx3-2
12028	Bax
12038	Bche
12043	Bcl2
12053	Bcl6
12064	Bdnf
12095	Bglap3
12096	Bglap
12097	Bglap2
12111	Bgn
12125	Bcl2l11
12143	Blk
12151	Bmi1
12156	Bmp2
12159	Bmp4
12161	Bmp6
12162	Bmp7
12166	Bmpr1a
12167	Bmpr1b
12168	Bmpr2
12173	Bnc1
12177	Bnip3l
12189	Brca1
12192	Zfp36l1
12193	Zfp36l2
12211	Birc6
12212	Chic1
12224	Klf5
12227	Btg2
12228	Btg3
12261	C1qbp
12265	Ciita
12268	C4b
12274	C6
12289	Cacna1d
12298	Cacnb4
12300	Cacng2
12308	Calb2
12321	Calu
12326	Camk4
12330	Canx
12337	Capn5
12339	Capn7
12359	Cat
12367	Casp3
12374	Casr
12380	Cast
12385	Ctnna1
12387	Ctnnb1
12393	Runx2
12394	Runx1
12395	Runx1t1
12396	Cbfa2t2
12398	Cbfa2t3
12399	Runx3
12400	Cbfb
12402	Cbl
12412	Cbx1
12416	Cbx2
12417	Cbx3
12443	Ccnd1
12444	Ccnd2
12445	Ccnd3
12447	Ccne1
12448	Ccne2
12449	Ccnf
12454	Ccnk
12455	Ccnt1
12465	Cct5
12469	Cct8
12482	Ms4a1
12488	Cd2ap
12490	Cd34
12504	Cd4
12508	Cd53
12518	Cd79a
12534	Cdk1
12545	Cdc7
12550	Cdh1
12552	Cdh11
12554	Cdh13
12558	Cdh2
12569	Cdk5r1
12571	Cdk6
12575	Cdkn1a
12576	Cdkn1b
12577	Cdkn1c
12578	Cdkn2a
12579	Cdkn2b
12606	Cebpa
12607	Cebpz
12608	Cebpb
12609	Cebpd
12611	Cebpg
12632	Cfl2
12648	Chd1
12654	Chil1
12660	Chka
12661	Chl1
12675	Chuk
12695	Inadl
12702	Socs3
12703	Socs1
12704	Cit
12709	Ckb
12724	Clcn2
12745	Clgn
12767	Cxcr4
12768	Ccr1
12772	Ccr2
12774	Ccr5
12776	Ccr8
12785	Cnbp
12799	Cnp
12801	Cnr1
12810	Coch
12814	Col11a1
12817	Col13a1
12823	Col19a1
12841	Col9a3
12842	Col1a1
12843	Col1a2
12846	Comt
12873	Cpa3
12894	Cpt1a
12909	Crcp
12912	Creb1
12913	Creb3
12914	Crebbp
12916	Crem
12929	Crkl
12934	Dpysl2
12936	Pcdha4
12937	Pcdha6
12939	Pcdha7
12941	Pcdha5
12942	Pcdha11
12943	Pcdha11
12950	Hapln1
12977	Csf1
12978	Csf1r
12981	Csf2
13001	Csnk2b
13002	Dnajc5
13006	Smc3
13016	Ctbp1
13017	Ctbp2
13018	Ctcf
13032	Ctsc
13034	Ctse
13035	Ctsg
13048	Cux2
13056	Cyb561
13058	Cybb
13070	Cyp11a1
13075	Cyp19a1
13078	Cyp1b1
13081	Cyp24a1
13122	Cyp7a1
13162	Slc6a3
13171	Dbt
13175	Dclk1
13176	Dcc
13193	Dcx
13204	Dhx15
13205	Ddx3x
13207	Ddx5
13209	Ddx6
13345	Twist2
13361	Dhfr
13371	Dio2
13380	Dkk1
13393	Dlx3
13395	Dlx5
13405	Dmd
13406	Dmp1
13433	Dnmt1
13434	Trdmt1
13435	Dnmt3a
13446	Doc2a
13483	Dpp6
13486	Dr1
13487	Slc26a3
13496	Arid3a
13510	Dsg1a
13542	Dvl1
13548	Dyrk1a
13555	E2f1
13557	E2f3
13591	Ebf1
13593	Ebf3
13616	Edn3
13617	Ednra
13618	Ednrb
13619	Phc1
13626	Eed
13627	Eef1a1
13631	Eef2k
13637	Efna2
13638	Efna3
13640	Efna5
13645	Egf
13646	Klk1b22
13648	Klk1b9
13649	Egfr
13664	Eif1a
13684	Eif4e
13685	Eif4ebp1
13690	Eif4g2
13709	Elf1
13712	Elk1
13714	Elk4
13716	Ell
13730	Emp1
13797	Emx2
13799	En2
13800	Enah
13803	Enc1
13821	Epb41l1
13823	Epb41l3
13844	Ephb2
13846	Ephb4
13848	Ephb6
13852	Stx2
13858	Eps15
13867	Erbb3
13869	Erbb4
13874	Ereg
13876	Erg
13982	Esr1
13983	Esr2
13990	Smarcad1
13998	Fgd6
14000	Drosha
14013	Mecom
14017	Evi2a
14020	Evi5
14025	Bcl11a
14049	Eya2
14050	Eya3
14051	Eya4
14056	Ezh2
14057	Sfxn1
14061	F2
14063	F2rl1
14079	Fabp2
14081	Acsl1
14082	Fadd
14083	Ptk2
14089	Fap
14102	Fas
14103	Fasl
14105	Srsf10
14118	Fbn1
14119	Fbn2
14131	Fcgr3
14161	Fga
14169	Fgf14
14172	Fgf18
14173	Fgf2
14178	Fgf7
14180	Fgf9
14183	Fgfr2
14200	Fhl2
14211	Smc2
14218	Sh3pxd2a
14219	Ctgf
14234	Foxc2
14236	Foxn2
14241	Foxl1
14247	Fli1
14254	Flt1
14255	Flt3
14260	Fmn1
14265	Fmr1
14268	Fn1
14270	Srgap2
14281	Fos
14282	Fosb
14283	Fosl1
14284	Fosl2
14296	Frat1
14300	Frg1
14302	Frk
14308	Fshb
14343	Fut1
14345	Fut4
14348	Fut9
14359	Fxr1
14365	Fzd3
14366	Fzd4
14375	Xrcc6
14388	Gab1
14389	Gab2
14394	Gabra1
14397	Gabra4
14400	Gabrb1
14402	Gabrb3
14405	Gabrg1
14406	Gabrg2
14420	Galc
14425	Galnt3
14427	Galr1
14453	Gas2
14460	Gata1
14461	Gata2
14462	Gata3
14463	Gata4
14465	Gata6
14479	Usp15
14489	Mtpn
14538	Gcnt2
14544	Gda
14560	Gdf10
14566	Gdf9
14573	Gdnf
14582	Gfi1b
14583	Gfpt1
14584	Gfpt2
14585	Gfra1
14605	Tsc22d3
14609	Gja1
14623	Gjb6
14625	Gykl1
14628	Ostm1
14629	Gclc
14632	Gli1
14633	Gli2
14634	Gli3
14658	Glrb
14661	Glud1
14664	Slc6a9
14667	Gm2a
14674	Gna13
14678	Gnai2
14679	Gnai3
14680	Gnal
14681	Gnao1
14688	Gnb1
14700	Gng10
14719	Got2
14732	Gpam
14738	Gpr12
14745	Lpar1
14751	Gpi1
14763	Gpr37
14766	Adgrg1
14783	Grb10
14797	Aes
14800	Gria2
14806	Grik2
14809	Grik5
14811	Grin2a
14815	Nr3c1
14828	Hspa5
14863	Gstm2
14865	Gstm4
14884	Gtf2h1
14911	Thumpd3
14917	Gucy2c
14924	Magi1
14939	Gzmb
14950	H13
14976	Pfdn6
14998	H2-DMa
15061	H28
15081	H3f3b
15160	Serpind1
15161	Hcfc1
15165	Hcn1
15182	Hdac2
15183	Hdac3
15184	Hdac5
15185	Hdac6
15191	Hdgf
15194	Htt
15204	Herc2
15205	Hes1
15208	Hes5
15209	Hesx1
15213	Hey1
15221	Foxd3
15227	Foxf1
15228	Foxg1
15229	Foxd1
15234	Hgf
15251	Hif1a
15257	Hipk1
15258	Hipk2
15259	Hipk3
15273	Hivep2
15284	Hlx
15375	Foxa1
15381	Hnrnpc
15387	Hnrnpk
15395	Hoxa10
15396	Hoxa11
15399	Hoxa2
15400	Hoxa3
15404	Hoxa7
15405	Hoxa9
15412	Hoxb4
15416	Hoxb8
15425	Hoxc6
15430	Hoxd10
15461	Hras
15463	Agfg1
15469	Prmt1
15476	Hs3st1
15481	Hspa8
15502	Dnaja1
15512	Hspa2
15526	Hspa9
15531	Ndst1
15557	Htr1f
15562	Htr4
15568	Elavl1
15569	Elavl2
15571	Elavl3
15572	Elavl4
15891	Ibsp
15894	Icam1
15925	Ide
15926	Idh1
15936	Ier2
15939	Ier5
15950	Ifi203
15951	Ifi204
15957	Ifit1
15958	Ifit2
15976	Ifnar2
15977	Ifnb1
15978	Ifng
15982	Ifrd1
16000	Igf1
16001	Igf1r
16004	Igf2r
16007	Cyr61
16009	Igfbp3
16011	Igfbp5
16147	Ihh
16150	Ikbkb
16153	Il10
16171	Il17a
16175	Il1a
16176	Il1b
16177	Il1r1
16180	Il1rap
16183	Il2
16184	Il2ra
16187	Il3
16189	Il4
16195	Il6st
16196	Il7
16197	Il7r
16323	Inhba
16332	Inppl1
16333	Ins1
16337	Insr
16362	Irf1
16363	Irf2
16364	Irf4
16392	Isl1
16398	Itga2
16399	Itga2b
16400	Itga3
16401	Itga4
16402	Itga5
16403	Itga6
16408	Itgal
16410	Itgav
16414	Itgb2
16416	Itgb3
16423	Cd47
16429	Itln1
16449	Jag1
16450	Jag2
16451	Jak1
16452	Jak2
16476	Jun
16477	Junb
16478	Jund
16480	Jup
16485	Kcna1
16492	Kcna4
16497	Kcnab1
16515	Kcnj12
16517	Kcnj16
16519	Kcnj3
16526	Kcnk2
16542	Kdr
16553	Kif13a
16558	Kif16b
16568	Kif3a
16570	Kif3c
16574	Kif5c
16589	Uhmk1
16590	Kit
16591	Kl
16593	Klc1
16594	Klc2
16597	Klf12
16598	Klf2
16599	Klf3
16600	Klf4
16601	Klf9
16612	Klk1
16613	Klk1b11
16615	Klk1b16
16616	Klk1b21
16617	Klk1b24
16618	Klk1b26
16619	Klk1b27
16622	Klk1b5
16623	Klk1b1
16624	Klk1b8
16646	Kpna1
16649	Kpna4
16651	Sspn
16656	Hivep3
16678	Krt1
16706	Ksr1
16716	Ky
16763	Lad1
16764	Aff3
16790	Anpep
16795	Large
16832	Ldhb
16835	Ldlr
16842	Lef1
16846	Lep
16847	Lepr
16854	Lgals3
16866	Lhb
16869	Lhx1
16875	Lhx8
16890	Lipe
16897	Llgl1
16907	Lmnb2
16909	Lmo2
16911	Lmo4
16948	Lox
16952	Anxa1
16971	Lrp1
16973	Lrp5
16974	Lrp6
16981	Lrrn3
17022	Lum
17076	Ly75
17079	Cd180
17095	Lyl1
17096	Lyn
17101	Lyst
17116	Mab21l1
17119	Mxd1
17125	Smad1
17126	Smad2
17127	Smad3
17128	Smad4
17129	Smad5
17130	Smad6
17132	Maf
17153	Mal
17155	Man1a
17156	Man1a2
17172	Ascl1
17181	Matn2
17184	Matr3
17191	Mbd2
17192	Mbd3
17207	Mcf2l
17210	Mcl1
17229	Tpsb2
17237	Mgrn1
17245	Mdm1
17246	Mdm2
17248	Mdm4
17258	Mef2a
17260	Mef2c
17268	Meis1
17274	Rab8a
17283	Men1
17294	Mest
17295	Met
17300	Foxc1
17305	Mfng
17306	Sypl2
17313	Mgp
17330	Minpp1
17342	Mitf
17345	Mki67
17354	Mllt10
17355	Aff1
17356	Mllt4
17357	Marcksl1
17386	Mmp13
17387	Mmp14
17389	Mmp16
17394	Mmp8
17428	Mnt
17436	Me1
17448	Mdh2
17454	Mov10
17463	Psmd7
17480	Mpl
17523	Mpo
17535	Mre11a
17536	Meis2
17540	Mrvi1
17685	Msh2
17692	Msl3
17698	Msn
17701	Msx1
17702	Msx2
17714	Grpel2
17748	Mt1
17756	Map2
17760	Map6
17764	Mtf1
17777	Mttp
17828	Bloc1s5
17850	Mut
17864	Mybl1
17865	Mybl2
17869	Myc
17873	Gadd45b
17876	Myef2
17880	Myh11
17886	Myh9
17909	Myo10
17919	Myo5b
17926	Myoc
17927	Myod1
17931	Ppp1r12a
17936	Nab1
17957	Napb
17967	Ncam1
17975	Ncl
17977	Ncoa1
17978	Ncoa2
17979	Ncoa3
17986	Ndp
17992	Ndufa4
18004	Nek1
18010	Neu1
18012	Neurod1
18021	Nfatc3
18022	Nfe2
18024	Nfe2l2
18027	Nfia
18028	Nfib
18032	Nfix
18039	Nefl
18044	Nfya
18045	Nfyb
18048	Klk1b4
18050	Klk1b3
18072	Nhlh2
18073	Nid1
18074	Nid2
18080	Nin
18087	Nktr
18088	Nkx2-2
18089	Nkx2-3
18095	Nkx3-1
18099	Nlk
18121	Nog
18124	Nr4a3
18128	Notch1
18129	Notch2
18133	Nov
18143	Npas2
18162	Npr3
18163	Ctnnd2
18164	Nptx1
18167	Npy2r
18174	Slc11a2
18183	Nrg3
18189	Nrxn1
18193	Nsd1
18195	Nsf
18196	Nsg1
18205	Ntf3
18211	Ntrk1
18220	Nucb1
18227	Nr4a2
18231	Nxph1
18293	Ogdh
18295	Ogn
18377	Omg
18383	Tnfrsf11b
18390	Oprm1
18393	Orc2
18413	Osm
18417	Cldn11
18420	Otp
18426	Ovol1
18451	P4ha1
18452	P4ha2
18475	Pafah1b2
18479	Pak1
18484	Pam
18504	Pax2
18505	Pax3
18507	Pax5
18508	Pax6
18511	Pax9
18516	Pbx3
18519	Kat2b
18526	Pcdh10
18548	Pcsk1
18552	Pcsk5
18575	Pde1c
18576	Pde3b
18577	Pde4a
18578	Pde4b
18583	Pde7a
18590	Pdgfa
18595	Pdgfra
18596	Pdgfrb
18607	Pdpk1
18627	Per2
18628	Per3
18632	Pex11b
18640	Pfkfb2
18645	Pfn2
18647	Cdk14
18667	Pgr
18673	Phb
18674	Slc25a3
18676	Phf2
18679	Phka1
18700	Piga
18706	Pik3ca
18707	Pik3cd
18708	Pik3r1
18709	Pik3r2
18712	Pim1
18715	Pim2
18718	Pip4k2a
18720	Pip5k1a
18738	Pitpna
18740	Pitx1
18749	Prkacb
18750	Prkca
18751	Prkcb
18754	Prkce
18755	Prkch
18760	Prkd1
18761	Prkcq
18767	Pkia
18777	Lypla1
18787	Serpine1
18788	Serpinb2
18789	Papola
18792	Plau
18795	Plcb1
18798	Plcb4
18798	Plcb4
18803	Plcg1
18826	Lcp1
18854	Pml
18857	Pmp2
18858	Pmp22
18949	Pnn
18950	Pnp
18969	Pola2
18986	Pou2f1
18987	Pou2f2
18996	Pou4f1
18997	Pou4f2
19014	Med1
19015	Ppard
19016	Pparg
19017	Ppargc1a
19023	Ppef2
19027	Sypl
19052	Ppp2ca
19055	Ppp3ca
19056	Ppp3cb
19058	Ppp3r1
19076	Prim2
19084	Prkar1a
19087	Prkar2a
19125	Prodh
19126	Prom1
19134	Prpf4b
19159	Cyth3
19192	Psme3
19193	Pipox
19211	Pten
19214	Ptgdr
19217	Ptger2
19219	Ptger4
19221	Ptgfrn
19225	Ptgs2
19226	Pth
19226	Pth
19229	Ptk2b
19230	Twf1
19243	Ptp4a1
19244	Ptp4a2
19249	Ptpn13
19252	Dusp1
19255	Ptpn2
19258	Ptpn4
19261	Sirpa
19264	Ptprc
19271	Ptprj
19272	Ptprk
19273	Ptpru
19274	Ptprm
19274	Ptprm
19277	Ptpro
19280	Ptprs
19291	Purb
19317	Qk
19324	Rab1a
19330	Rab18
19332	Rab20
19334	Rab22a
19335	Rab23
19338	Rab33b
19340	Rab3d
19342	Rab4b
19348	Kif20a
19349	Rab7
19353	Rac1
19354	Rac2
19356	Rad17
19361	Rad51
19384	Ran
19386	Ranbp2
19401	Rara
19411	Rarg
19416	Rasd1
19416	Rasd1
19417	Rasgrf1
19645	Rb1
19646	Rbbp4
19651	Rbl2
19660	Rbp2
19679	Pitpnm2
19687	Rfc1
19697	Rela
19700	Rem1
19704	Upf1
19725	Rfx2
19730	Ralgds
19731	Rgl1
19733	Rgn
19734	Rgs16
19735	Rgs2
19746	Rhd
19762	Rit2
19763	Ring1
19775	Xpr1
19820	Rlim
19821	Rnf2
19822	Rnf4
19823	Rnf7
19826	Rnps1
19878	Rock2
19883	Rora
19885	Rorc
19894	Rph3a
20018	Polr1d
20020	Polr2a
20024	Sub1
20112	Rps6ka2
20147	Rs1
20185	Ncor1
20202	S100a9
20230	Satb1
20238	Atxn1
20249	Scd1
20256	Clec11a
20265	Scn1a
20269	Scn3a
20273	Scn8a
20274	Scn9a
20276	Scnn1a
20289	Scx
20315	Cxcl12
20333	Sec22b
20334	Sec23a
20340	Glg1
20346	Sema3a
20347	Sema3b
20348	Sema3c
20349	Sema3e
20353	Sema4c
20359	Sema6b
20361	Sema7a
20362	Sept8
20371	Foxp3
20375	Spi1
20377	Sfrp1
20378	Frzb
20382	Srsf2
20393	Sgk1
20397	Sgpl1
20409	Ostf1
20411	Sorbs1
20418	Shc3
20423	Shh
20429	Shox2
20437	Siah1a
20439	Siah2
20449	St8sia1
20451	St8sia3
20454	St3gal5
20460	Stil
20465	Sim2
20466	Sin3a
20471	Six1
20481	Ski
20498	Slc12a4
20502	Slc16a2
20511	Slc1a2
20512	Slc1a3
20518	Slc22a2
20519	Slc22a3
20520	Slc22a5
20529	Slc31a1
20538	Slc6a2
20564	Slit3
20583	Snai2
20585	Hltf
20586	Smarca4
20587	Smarcb1
20588	Smarcc1
20602	Ncor2
20605	Sstr1
20610	Sumo3
20613	Snai1
20615	Snapin
20617	Snca
20619	Snap23
20649	Sntb1
20652	Soat1
20656	Sod2
20658	Son
20661	Sort1
20664	Sox1
20665	Sox10
20666	Sox11
20667	Sox12
20668	Sox13
20669	Sox14
20671	Sox17
20674	Sox2
20678	Sox5
20679	Sox6
20681	Sox8
20682	Sox9
20683	Sp1
20688	Sp4
20724	Serpinb5
20728	Spic
20742	Sptbn1
20744	Strbp
20745	Spock1
20750	Spp1
20807	Srf
20815	Srpk1
20822	Trove2
20823	Ssb
20840	Stac
20843	Stag2
20846	Stat1
20848	Stat3
20850	Stat5a
20855	Stc1
20863	Stfa3
20893	Bhlhe40
20907	Stx1a
20910	Stxbp1
20913	Stxbp4
20917	Suclg2
20928	Abcc9
20932	Surf4
20937	Suv39h1
20974	Syngr3
20977	Syp
20979	Syt1
20983	Syt4
20997	T
21334	Tac2
21336	Tacr1
21345	Tagln
21349	Tal1
21353	Tank
21355	Tap2
21367	Cntn2
21372	Tbl1x
21375	Tbr1
21380	Tbx1
21386	Tbx3
21402	Skp1a
21405	Hnf1a
21406	Tcf12
21410	Hnf1b
21413	Tcf4
21416	Tcf7l2
21417	Zeb1
21418	Tfap2a
21423	Tcf3
21426	Tfec
21429	Ubtf
21473	Tcra
21577	Tcrb
21664	Phlda1
21665	Tdg
21676	Tead1
21681	Alyref
21687	Tek
21750	Terf2
21769	Zfand3
21781	Tfdp1
21787	Tfg
21802	Tgfa
21803	Tgfb1
21808	Tgfb2
21812	Tgfbr1
21813	Tgfbr2
21815	Tgif1
21817	Tgm2
21824	Thbd
21825	Thbs1
21826	Thbs2
21832	Thpo
21834	Thrb
21841	Tia1
21843	Tial1
21847	Klf10
21848	Trim24
21857	Timp1
21858	Timp2
21859	Timp3
21885	Tle1
21887	Tle3
21894	Tln1
21899	Tlr6
21917	Tmpo
21926	Tnf
21928	Tnfaip2
21943	Tnfsf11
21944	Tnfsf12
21946	Pglyrp1
21951	Tnks
21960	Tnr
21969	Top1
21973	Top2a
21983	Tpbg
21985	Tpd52
21987	Tpd52l1
22019	Tpp2
22030	Traf2
22031	Traf3
22034	Traf6
22035	Tnfsf10
22059	Trp53
22061	Trp63
22061	Trp63
22062	Trp73
22065	Trpc3
22095	Tshr
22110	Tspyl1
22114	Tssk1
22129	Ttc3
22141	Tub
22142	Tuba1a
22160	Twist1
22164	Tnfsf4
22190	Ubc
22193	Ube2e3
22196	Ube2i
22214	Ube2h
22215	Ube3a
22222	Ubr1
22234	Ugcg
22240	Dpysl3
22253	Unc5c
22271	Upp1
22294	Uxt
22319	Vamp3
22325	Vav2
22326	Vax1
22330	Vcl
22337	Vdr
22339	Vegfa
22343	Lin7c
22344	Vezf1
22346	Vhl
22350	Ezr
22352	Vim
22353	Vip
22370	Vtn
22388	Wdr1
22390	Wee1
22408	Wnt1
22410	Wnt10b
22415	Wnt3
22416	Wnt3a
22418	Wnt5a
22420	Wnt6
22421	Wnt7a
22422	Wnt7b
22433	Xbp1
22439	Xk
22589	Atrx
22596	Xrcc5
22601	Yap1
22608	Ybx1
22612	Yes1
22628	Ywhag
22630	Ywhaq
22631	Ywhaz
22632	Yy1
22646	Zfp105
22652	Mkrn3
22661	Zfp148
22682	Zfand5
22693	Zfp30
22695	Zfp36
22704	Zfp46
22722	Zfp64
22750	Zfp9
22751	Zfp90
22761	Zfpm1
22762	Zfpm2
22764	Zfx
22770	Zhx1
22771	Zic1
22775	Zik1
22778	Ikzf1
22781	Ikzf4
23797	Akt3
23802	Amfr
23807	Arih2
23808	Ash2l
23821	Bace1
23828	Bves
23845	Clec5a
23850	Pappa2
23859	Dlg2
23871	Ets1
23872	Ets2
23879	Fxr2
23880	Fyb
23892	Grem1
23893	Grem2
23908	Hs2st1
23942	Mta2
23943	Esyt1
23950	Dnajb6
23957	Nr0b2
23959	Nt5e
23965	Tenm3
23969	Pacsin1
23988	Pin1
23992	Prkra
24000	Ptpn21
24014	Rnasel
24050	Sept3
24051	Sgcb
24060	Slc35a1
24063	Spry1
24064	Spry2
24070	Mpdu1
24071	Synj2bp
24087	Tll2
24088	Tlr2
24127	Xrn1
24131	Ldb3
24136	Zeb2
26360	Angptl2
26362	Axl
26365	Ceacam1
26367	Ceacam2
26371	Ciao1
26381	Esrrg
26384	Gnpda1
26395	Map2k1
26404	Map3k12
26405	Map3k2
26408	Map3k5
26413	Mapk1
26414	Mapk10
26416	Mapk14
26422	Nbea
26424	Nr5a2
26426	Nubp2
26441	Psma4
26549	Itgb1bp2
26554	Cul3
26570	Slc7a11
26874	Abcd2
26889	Cln8
26895	Cops7b
26900	Ddx3y
26905	Eif2s3x
26932	Ppp2r5e
26936	Mprip
26942	Spag1
26950	Vsnl1
27028	Ermap
27049	Etv3
27055	Fkbp9
27062	Cadps
27206	Nrk
27214	Dbf4
27215	Azi2
27267	Cars
27360	Add3
27385	Magel2
27392	Pign
27401	Skp2
27404	Abca8b
27426	Nagpa
27428	Shroom3
27494	Amot
27528	Nrep
28018	Ubfd1
28075	Desi1
28081	Fam104a
28193	Reep3
29808	Mga
29811	Ndrg2
29813	Zfp385a
29819	Stau2
29864	Rnf11
29869	Ulk2
29871	Scmh1
29875	Iqgap1
29876	Clic4
30795	Fkbp3
30805	Slc22a4
30937	Lmcd1
30942	Hnf4g
30945	Rnf19a
30952	Cngb3
30953	Schip1
30960	Vapa
30963	Hacd1
50493	Txnrd1
50500	Ttpa
50505	Ercc4
50523	Lats2
50529	Mrps7
50706	Postn
50758	Fbxl17
50768	Dlc1
50770	Atp11a
50779	Rgs6
50780	Rgs3
50790	Acsl4
50791	Magi2
50798	Gne
50850	Spast
50876	Tmod2
50905	Il17rb
50916	Irx4
50928	Klrg1
51789	Tnk2
51810	Hnrnpu
52014	Nus1
52065	Mfhas1
52120	Hgsnat
52123	Agpat5
52132	Ccdc97
52184	Odf2l
52250	Reep1
52323	Klhl7
52335	Atxn1l
52357	Wwc2
52357	Wwc2
52397	Zfp644
52398	Sept11
52428	Rhpn2
52463	Tet1
52466	Slc46a1
52504	Cenpo
52575	Trmt10c
52588	Tspan14
52589	Ncald
52615	Suz12
52637	Cisd1
52662	Ldlrad4
52715	Ccdc43
52717	Anapc16
52822	Rufy3
52830	Pnrc2
53310	Dlg3
53331	Stx7
53332	Mtmr1
53334	Gosr1
53357	Pla2g6
53374	Chst3
53376	Usp2
53416	Stk39
53599	Cd164
53605	Nap1l1
53611	Vti1a
53614	Reck
53618	Fut8
53621	Cnot4
53817	Ddx39b
53860	Sept9
53869	Rab11a
53872	Caprin1
53881	Slc5a3
53885	Nphp1
53892	Ppm1d
53896	Slc7a10
53901	Rcan2
53945	Slc40a1
53975	Ddx20
54126	Arhgef7
54130	Actr1a
54208	Arl6ip1
54214	Golga4
54338	Slc23a2
54353	Skap2
54357	Epb41l4b
54367	Zfp326
54371	Chst2
54375	Azin1
54383	Phc2
54392	Ncapg
54403	Slc4a4
54405	Ndufa1
54420	Cldn8
54446	Nfat5
54473	Tollip
54485	Dll4
54526	Syt10
54561	Nap1l3
54598	Calcrl
54604	Pcnx
54611	Pde3a
54624	Paf1
54635	Pdgfc
54648	Ccdc120
54651	Usp27x
54667	Atp8b2
54670	Atp8b1
54710	Hs3st3b1
54712	Plxnc1
54725	Cadm1
55936	Ctps2
55946	Ap3m1
55947	Dclre1a
55978	Ift20
55984	Camkk1
56013	Srcin1
56030	Tmem131
56068	Ammecr1
56075	Pdss1
56077	Dgke
56150	Mad2l1
56193	Plek
56194	Prpf40a
56195	Ptbp2
56199	Abcb10
56208	Becn1
56209	Gde1
56210	Rev1
56216	Stx1b
56217	Mpp5
56223	Fscn3
56224	Tspan5
56226	Espn
56228	Ube2j1
56233	Hdac7
56248	Ak3
56274	Stk3
56275	Rbm14
56291	Styx
56298	Atl2
56305	Pitpnb
56307	Metap2
56309	Mycbp
56316	Ggcx
56317	Anapc7
56332	Amotl2
56334	Tmed2
56336	B4galt5
56353	Rybp
56367	Scoc
56374	Tmem59
56375	B4galt4
56381	Spen
56384	Letm1
56386	B4galt6
56392	Shoc2
56397	Morf4l2
56403	Syncrip
56419	Diaph3
56422	Hbs1l
56424	Stub1
56426	Pdcd10
56430	Clip1
56434	Tspan3
56437	Rrad
56440	Snx1
56458	Foxo1
56468	Socs5
56469	Pias1
56480	Tbk1
56484	Foxo3
56491	Vapb
56501	Elf4
56508	Rapgef4
56516	Rbms2
56522	Papolb
56526	Sept6
56530	Cnpy2
56535	Pex3
56542	Ick
56697	Akap10
56705	Ranbp9
56708	Clcf1
56737	Alg2
56741	Igdcc4
56744	Pf4
56747	Sez6l
56758	Mbnl1
56784	Ralgapa1
56791	Ube2l6
56795	Arl10
56805	Zbtb33
56808	Cacna2d2
56811	Dkk2
56838	Ccl28
56839	Lgi1
56873	Lmbr1
56878	Rbms1
57138	Slc12a5
57170	Dolpp1
57230	Sap30bp
57257	Vav3
57258	Xpo4
57259	Tob2
57265	Fzd2
57317	Srsf4
57320	Park7
57357	Srd5a3
57376	Smarce1
57438	March7
57442	Kcne3
57743	Sec61a2
57756	Fhl5
57765	Tbx21
57775	Usp29
57783	Tnip1
57810	Cdon
57895	Ccdc126
57908	Zfp318
58172	Sertad2
58184	Rqcd1
58193	Extl2
58208	Bcl11b
58220	Pard6b
58235	Pvrl1
58239	Dexi
58243	Nap1l5
58244	Stx6
58245	Gpr180
58246	Slc35b4
58800	Trpm7
58869	Pex5l
59002	Wrap73
59003	Maea
59006	Myoz2
59009	Sh3rf1
59036	Dact1
59043	Wsb2
59045	Stard3
59069	Tpm3
59090	Midn
59126	Nek6
60344	Fign
60367	Il1rapl2
60406	Sap30
60505	Il21
60510	Syt9
60599	Trp53inp1
63959	Slc29a1
63993	Slc5a7
64051	Sv2a
64075	Smoc1
64144	Mllt1
64453	Zfp280b
64658	Mrps25
64659	Mrps14
64707	Suv39h2
64818	Krt81
64930	Tsc1
64933	Ap3m2
65079	Rtn4r
65103	Arl6ip6
65112	Pmepa1
65113	Ndfip1
65115	Bean1
65254	Dpysl5
65255	Asb4
65257	Asb3
65960	Twsg1
65962	Slc9a3r2
65970	Lima1
65973	Asph
66046	Ndufb5
66053	Ppil2
66054	Cndp2
66074	Tmem167
66092	Ghitm
66105	Ube2d3
66109	Tspan13
66111	Tmed3
66185	1110037F02Rik
66205	Cd302
66214	Rgcc
66249	Pno1
66254	Dimt1
66259	Camk2n1
66261	Tm4sf20
66262	Ing5
66270	Fam134b
66310	Dpy30
66313	Smurf2
66317	Wdr61
66395	Ahnak
66403	Asf1a
66412	Arrdc4
66423	Coprs
66439	Borcs7
66441	Magohb
66488	Fam136a
66500	Slc30a7
66536	Nipsnap3b
66569	Gdpd1
66611	Ribc1
66624	Spcs2
66631	Hiatl1
66632	Dph6
66646	Rpe
66647	Ndnl2
66673	Sorcs3
66676	Tmed7
66689	Klhl28
66700	Chmp3
66725	Lrrk2
66743	Rnf220
66757	Adat2
66787	Gskip
66793	Efcab1
66813	Bcl2l14
66817	Tmem170
66826	Taz
66844	Ormdl2
66849	Ppp1r2
66861	Dnajc10
66866	Nhlrc2
66867	Hmg20a
66869	Zfp869
66870	Serbp1
66871	Cpne8
66873	Tril
66878	Riok3
66884	Appbp2
66892	Eif4e3
66898	Baiap2l1
66917	Chordc1
66923	Pbrm1
66931	1700010I14Rik
66934	Dsn1
66953	Cdca7
66967	Edem3
66970	Ssbp2
66994	Cep19
67016	Tbc1d2b
67017	Fam210b
67054	Paics
67059	Ola1
67064	2610002M06Rik
67072	Cdc37l1
67073	Pi4k2b
67074	Mon2
67078	Pgp
67085	1700024G13Rik
67092	Gatm
67102	D16Ertd472e
67103	Ptgr1
67128	Ube2g1
67139	Mis12
67144	Lrrc40
67151	Psmd9
67171	Dram2
67198	Spats2l
67207	Lsm1
67245	Peli1
67254	2900011O08Rik
67269	Agtpbp1
67276	Eri1
67281	Rpl37
67285	Cwc27
67296	Socs4
67299	Dock7
67300	Cltc
67302	Zc3h13
67333	Stk35
67338	Rffl
67370	Zfp606
67381	Med4
67412	Soga3
67418	Ppil4
67430	4921536K21Rik
67437	Ssr3
67451	Pkp2
67452	Pnpla8
67466	Pdcl
67468	Mmd
67474	Snap29
67483	1700028P14Rik
67486	Polr3g
67487	Dhx40
67530	Uqcrb
67537	Glipr1l2
67547	Slc39a8
67554	Slc25a30
67564	Tmem35
67588	Rnf41
67592	4930524B15Rik
67602	Necap1
67618	Aasdhppt
67623	Tm7sf3
67630	Samd8
67665	Dctn4
67684	Luc7l3
67690	Prss37
67712	Slc25a37
67724	Pop1
67726	Fam114a2
67727	Stx17
67731	Fbxo32
67738	Ppid
67758	Aadac
67760	Slc38a2
67768	N6amt1
67770	Caap1
67771	Arpc5
67778	Zfp639
67788	Sfr1
67790	Rab39b
67795	Rnls
67797	Snrnp48
67803	Limd2
67808	Tprgl
67809	Rmdn3
67815	Sec14l2
67819	Derl1
67832	Brix1
67840	Mrpl57
67844	Rab32
67848	Ddx55
67857	Ppp6c
67869	Paip2
67872	Nsmce4a
67878	Tmem33
67886	Camsap2
67894	Fam45a
67896	Ccdc80
67897	Rnmt
67905	Ppm1m
67912	1600012H06Rik
67921	Ube2f
67933	Hcfc2
67946	Spata6
67948	Fbxo28
67956	Setd8
67958	U2surp
67966	Zcchc10
67967	Pold3
67974	Ccny
67979	Atad1
67991	Nacc2
67993	Nudt12
68010	Bambi
68018	Col4a3bp
68036	Zfp706
68041	Mid1ip1
68046	2700062C07Rik
68053	Ubxn2b
68082	Dusp19
68094	Smarcc2
68095	Ociad1
68153	Gtf2e2
68166	Spire1
68184	Denr
68187	Fam135a
68268	Zdhhc21
68270	Dnaaf1
68299	Vps53
68304	Kdelc2
68312	Gstm7
68346	Sirt5
68365	Rab14
68449	Tbc1d10b
68465	Adipor2
68481	Mpzl1
68487	Tmem140
68497	Arel1
68519	Eml1
68526	Gpr155
68558	Ankra2
68564	Nufip2
68581	Tmed10
68588	Cthrc1
68618	1110012L19Rik
68632	Myct1
68695	Hddc3
68725	1110032F04Rik
68728	Trp53inp2
68729	Trim37
68750	Rreb1
68775	Atp6v1c2
68776	Taf11
68795	Ubr3
68801	Elovl5
68810	Nexn
68815	Btbd10
68816	Ppil1
68828	Sync
68857	Dtwd2
68861	1190002N15Rik
68867	Rnf122
68891	Cd177
68942	Chmp2b
68944	Tmco1
68970	Dcaf12
68995	Mcts1
69017	Prrt2
69066	1810010H24Rik
69068	1810011O10Rik
69071	Tmem97
69091	Vps26b
69106	Stoml1
69131	Cdk12
69150	Snx4
69151	Lzic
69155	1810030O07Rik
69159	Rhebl1
69181	Dyrk2
69185	Dtwd1
69195	Tmem121
69219	Ddah1
69227	Selt
69228	Zfp746
69257	Elf2
69259	Kctd5
69276	Sec62
69286	Glipr1l1
69352	Necab1
69376	Zpbp2
69456	Commd10
69511	Klk12
69534	Avpi1
69547	Nkpd1
69551	2310022B05Rik
69562	Cdk13
69568	Vkorc1l1
69574	Cmbl
69587	Pcgf3
69590	Gpx8
69605	Lnp
69632	Arhgef12
69663	Ddx51
69693	Pof1b
69743	Casz1
69748	Aldh16a1
69802	Cox11
69806	Slc39a11
69823	Fyttd1
69861	2010003K11Rik
69870	Polr3gl
69878	Snrpf
69885	Aunip
69900	Mfsd11
69956	Ptcd3
70054	Ccdc89
70208	Med23
70225	Ppil3
70297	Gcc2
70337	Iyd
70354	Secisbp2l
70380	Mospd1
70387	Ttc9c
70422	Ints2
70427	Mier2
70456	Mpc2
70465	Wdr77
70527	Stambp
70530	Lrfn2
70561	Txndc16
70567	Fra10ac1
70572	Ipo5
70591	5730455P16Rik
70604	Dnajb14
70611	Fbxo33
70620	Ube2v2
70652	Tmem144
70661	Sik3
70673	Prdm16
70676	Gulp1
70693	Adgra3
70727	Rasgef1a
70747	Tspan2
70750	Kdsr
70779	Prdm5
70784	Rasl12
70789	Kynu
70791	Hars2
70797	Ankib1
70827	Trak2
70829	Ccdc93
70834	Spag9
70839	P2ry12
70892	Ttll7
70911	Phyhipl
70918	Nsun7
70950	Ccdc178
70967	Eva1c
70984	4931406C07Rik
70998	Phf6
71063	Zfp597
71069	Stox2
71130	Sh2d6
71145	Scara5
71148	Mier1
71151	Eri2
71175	Nipbl
71198	Otud1
71207	Nudt4
71228	Dlg5
71233	Enkur
71240	Osbpl7
71279	Slc29a3
71323	Rassf8
71330	Rcbtb1
71355	Col24a1
71365	Pdss2
71382	Pex1
71393	Kctd6
71398	5430427O19Rik
71458	Bcor
71461	Ptk7
71492	Bbs7
71521	Pds5a
71529	Kazn
71532	Fam217b
71544	Arhgap42
71617	9130011E15Rik
71619	Arl14
71653	Shtn1
71675	0610010F05Rik
71682	Wdr27
71690	Esm1
71701	Pnpt1
71704	Arhgef3
71707	Ubiad1
71710	Lrrcc1
71712	Dram1
71720	Osbpl3
71721	Fam13c
71745	Cul2
71751	Map3k13
71752	Gtf3c2
71773	Ugt2b1
71779	March8
71781	Slc16a14
71785	Pdgfd
71801	Plekhf2
71810	Ranbp3
71833	Dcaf7
71846	Syce2
71862	Gpr160
71900	Tmem106b
71910	Plpp5
71914	Antxr2
71929	Tmem123
71934	Car13
71946	Endod1
71973	Rbpms2
71978	Ppp2r2a
71982	Snx10
71999	Fbxo22
72007	Fndc3b
72016	1600002H07Rik
72018	Fundc1
72020	Zfp654
72033	Tsc22d2
72040	Cdhr5
72042	Cotl1
72047	Ddx42
72065	Rap2c
72068	Cnot2
72074	Anks4b
72084	Pigx
72094	Ugt2a3
72094	Ugt2a3
72096	Mettl10
72097	2010300C02Rik
72107	Dscc1
72108	Ddhd2
72117	Naa50
72141	Adpgk
72148	Tdrp
72149	Strada
72157	Pgm2
72181	Nsun4
72183	Snx6
[truncated: 1,571 more rows]
