# Supplementary material for: A microRNA/Runx1/Runx2 network regulates prostate tumor progression from onset to adenocarcinoma in TRAMP mice
Source: Oncotarget. 2016 Sep 13;7(43):70462–74. doi: 10.18632/oncotarget.11992 (PMC5342565; doi:10.18632/oncotarget.11992)
Supplement: Supplementary file 3 [file oncotarget-07-70462-s003.xlsx]

## Sheet: Sheet1
Table S2: qRT-PCR primer sequences. The forward and reverse qPCR primer sequences are listed with official gene symbol and NCBI Entrez Gene ID for all mRNA. All small RNA qPCR, for miRNAs and U6, were performed using the miScript Universal Primer (QIAGEN) reverse primer. Forward primer sequences, full mature miRNA name, and miRBase accession number are listed.
Gene Name	Accesion Number	Source	Forward Primer	Reverse Primer
Rn18S	19791	Entrez Gene	CGGACAGGATTGACAGATTG	CAAATCGCTCCACCAACTAA
Runx1	12394	Entrez Gene	GGCCATGAAGAACCAGGTAG	CAACTTGTGGCGGATTTGTA
Runx2	12393	Entrez Gene	CGACAGTCCCAACTTCCTGT	CGGTAACCACAGTCCCATCT
Hist1h4m	100041230	Entrez Gene	TGCTTCGTCTTAGAGCAGTACAGT	CGTGATGCCCTGGATGTTAT
Ar	11835	Entrez Gene	CTGGGAAGGGTCTACCCAC	GGTGCTATGTTAGCGGCCTC
Itgb6	16420	Entrez Gene	CAACTATCGGCCAACTCATTGA	GCAGTTCTTCATAAGCGGAGAT
Nkx3-1	18095	Entrez Gene	ATGCTTAGGGTAGCGGAGC	TGCGGATTGCCTGAGTGTC
Pten	19211	Entrez Gene	TGGATTCGACTTAGACTTGACCT	GCGGTGTCATAATGTCTCTCAG
Tgfb1	21803	Entrez Gene	CTCCCGTGGCTTCTAGTGC	GCCTTAGTTTGGACAGGATCTG
Cdkn1a	12575	Entrez Gene	CTTCTCCCATTTCTTAGTAGCAG	CCACGGTATTCAACACTGAG
Rnu6	19862	Entrez Gene	ACGCAAATTCGTGAAGCGTTCCATATT	miScript Universal Primer (QIAGEN)
mmu-miR-20a-5p	MIMAT0000529	miRBase	TAAAGTGCTTATAGTGCAGGTAG	miScript Universal Primer (QIAGEN)
mmu-miR-20b-5p	MIMAT0003187	miRBase	CAAAGTGCTCATAGTGCAGGTAG	miScript Universal Primer (QIAGEN)
mmu-miR-23b-5p	MIMAT0016980	miRBase	ATCACATTGCCAGGGATTACC	miScript Universal Primer (QIAGEN)
mmu-miR-27a-3p	MIMAT0000537	miRBase	TTCACAGTGGCTAAGTTCCGC	miScript Universal Primer (QIAGEN)
mmu-miR-27b-3p	MIMAT0000126	miRBase	TTCACAGTGGCTAAGTTCTGC	miScript Universal Primer (QIAGEN)
mmu-miR-30a-5p	MIMAT0000128	miRBase	TGTAAACATCCTCGACTGGAAG	miScript Universal Primer (QIAGEN)
mmu-miR-30c-5p	MIMAT0000514	miRBase	TGTAAACATCCTACACTCTCAGC	miScript Universal Primer (QIAGEN)
mmu-miR-30e-5p	MIMAT0000248	miRBase	TGTAAACATCCTTGACTGGAAG	miScript Universal Primer (QIAGEN)
mmu-miR-93-5p	MIMAT0000540	miRBase	CAAAGTGCTGTTCGTGCAGGTAG	miScript Universal Primer (QIAGEN)
mmu-miR-135a-5p	MIMAT0000147	miRBase	TATGGCTTTTTATTCCTATGTGA	miScript Universal Primer (QIAGEN)
mmu-miR-135b-5p	MIMAT0000612	miRBase	TATGGCTTTTCATTCCTATGTGA	miScript Universal Primer (QIAGEN)
mmu-miR-139-5p	MIMAT0000656	miRBase	TCTACAGTGCACGTGTCTCCAG	miScript Universal Primer (QIAGEN)
mmu-miR-141-3p	MIMAT0000153	miRBase	TAACACTGTCTGGTAAAGATGG	miScript Universal Primer (QIAGEN)
mmu-miR-181a-5p	MIMAT0000210	miRBase	AACATTCAACGCTGTCGGTGAGT	miScript Universal Primer (QIAGEN)
mmu-miR-200a-3p	MIMAT0000519	miRBase	TAACACTGTCTGGTAACGATGT	miScript Universal Primer (QIAGEN)
mmu-miR-200b-3p	MIMAT0000233	miRBase	TAATACTGCCTGGTAATGATGA	miScript Universal Primer (QIAGEN)
mmu-miR-203-3p	MIMAT0000236	miRBase	GTGAAATGTTTAGGACCACTAG	miScript Universal Primer (QIAGEN)
mmu-miR-204-5p	MIMAT0000237	miRBase	TTCCCTTTGTCATCCTATGCCT	miScript Universal Primer (QIAGEN)
mmu-miR-205-5p	MIMAT0000238	miRBase	TCCTTCATTCCACCGGAGTCTG	miScript Universal Primer (QIAGEN)
mmu-miR-214-3p	MIMAT0000661	miRBase	ACAGCAGGCACAGACAGGCAGT	miScript Universal Primer (QIAGEN)
mmu-miR-218-5p	MIMAT0000663	miRBase	TTGTGCTTGATCTAACCATGT	miScript Universal Primer (QIAGEN)
mmu-miR-221-3p	MIMAT0000669	miRBase	AGCTACATTGTCTGCTGGGTTTC	miScript Universal Primer (QIAGEN)
mmu-miR-320-3p	MIMAT0000666	miRBase	AAAAGCTGGGTTGAGAGGGCGA	miScript Universal Primer (QIAGEN)
mmu-miR-324-5p	MIMAT0000555	miRBase	CGCATCCCCTAGGGCATTGGTGT	miScript Universal Primer (QIAGEN)
mmu-miR-340-5p	MIMAT0004651	miRBase	TTATAAAGCAATGAGACTGATT	miScript Universal Primer (QIAGEN)
mmu-miR-375-3p	MIMAT0000739	miRBase	TTTGTTCGTTCGGCTCGCGTGA	miScript Universal Primer (QIAGEN)
mmu-miR-382-5p	MIMAT0000747	miRBase	GAAGTTGTTCGTGGTGGATTCG	miScript Universal Primer (QIAGEN)
mmu-miR-384-5p	MIMAT0004745	miRBase	TGTAAACAATTCCTAGGCAATGT	miScript Universal Primer (QIAGEN)
